# Supplementary material for: Histomorphometry Changes and Decreased Reactivity to Angiotensin II in the Ileum and Colon of Streptozotocin-Induced Diabetic Rats
Source: Int J Mol Sci. 2022 Oct 31;23(21):13233. doi: 10.3390/ijms232113233 (PMC9656372; doi:10.3390/ijms232113233)
Supplement: Supplementary file 1 [file ijms-23-13233-s001.zip]

Archive with 1 entries (1 files):
- ijms-1915329-supplementary.pdf
